# Supplementary material for: Reduced Chitosan as a Strategy for Removing Copper Ions from Water
Source: Molecules. 2023 May 16;28(10):4110. doi: 10.3390/molecules28104110 (PMC10224156; doi:10.3390/molecules28104110)
Supplement: Supplementary file 1 [file molecules-28-04110-s001.zip]

Archive with 1 entries (1 files):
- molecules-2374392-supplementary.pdf
